# Supplementary material for: The Synergistic Effect of Acidic Properties and Channel Systems of Zeolites on the Synthesis of Polyoxymethylene Dimethyl Ethers from Dimethoxymethane and Trioxymethylene
Source: Nanomaterials (Basel). 2019 Aug 23;9(9):1192. doi: 10.3390/nano9091192 (PMC6780150; doi:10.3390/nano9091192)
Supplement: Supplementary file 1 [file nanomaterials-09-01192-s001.zip]

Archive with 1 entries (1 files):
- nanomaterials-562965-SI.pdf
